# Supplementary material for: A core network in the SARS-CoV-2 nucleocapsid NTD mediates structural integrity and selective RNA-binding
Source: Nat Commun. 2024 Dec 9;15:10656. doi: 10.1038/s41467-024-55024-0 (PMC11628620; doi:10.1038/s41467-024-55024-0)
Supplement: Supplementary file 4 — Source Data [file 41467_2024_55024_MOESM4_ESM.xlsx]

## Sheet: Table 1
RMSD between chains. In structures where one asymmetric unit (ASU) had more than one chain, a single chain was chosen as descbrid in methods section. Root mean square deviation of the selected chain from other chains in the ASU is given below.
	Chosen Chain	Chains	A	B	C	D	E	F	G	H	I	J	K	L	N	O	P	Q	R	S	AVERAGE	STD
NTD_WT	C	4	0.6	0.739	0	0.986															0.58125	0.362943
NTD_D63G	D	4	0.428	0.453	1.024	0															0.47625	0.363907
NTD_P67S	A	4	0.799	1.109	0	0.76															0.667	0.408144
NTD_P80R	A	1	0
NTD_A119S	B	4	0.536	0	0.478	0.583															0.39925	0.233488
NTD_E136D	A	4	0	0.185	1.281	1.042															0.627	0.545077
NTD_P151S	H	16	1.084	0.682	1.298	1.305	0.688	0.452	0.635	0	0.789	0.628	0.644	0.853	0.312	0.538	0.626	1.13	1.256	1.037	0.775389	0.252967
NTD_Q58Ia	A	2	0	0.66																	0.33	0.33
NTD_S105I	A	1	0
NTD_Y109A	C	4	0.762	0.766	0	1.379															0.72675	0.488973

## Sheet: Figure 2b
Replicates of EMSAs. EMSAs of NTD nat_mutants and des_mutants to SL4ext RNA. Shown gels are from two biological replicates. Unlabelled SL4ext RNA was titrated with increasing concentration of proteins (shown below). Free RNA band was quantified and values were normalized to RNA band at zero protein concentration. 1 - Free RNA was ploted against protein concentration and the values were fit to Hil…

## Sheet: Figure 2d
Replicates of MST. MST replicates with 3'-Cy5 labelled Ext RNA to WT, nat_mutants and des_mutants. Shown are raw thermophoresis curves from three biological replicates each measurred as technical duplicates.Blue and red column-bars indicate regions chosen as Fcold and Fhot. Raw fluorescence data were normalized after baseline correction to response amplitude to obtain fraction bound as shown belo…
															Affinity to EXT	Biological N1		Biological N2		Biological N3		Mean	Standard deviation
																n1	n2	n3	n4	n5	n6	KD	Error
															WT	0.304	0.328	0.281	0.417	0.352	0.323	0.334167	0.0470719
															D63G	0.116	0.12	0.089	0.127	0.133	0.132	0.1195	0.0163554
															P67S	0.312	0.256	0.449	0.424	0.48	0.408	0.388167	0.0861172
															P80R	0.085	0.084	0.088	0.132	0.141	0.14	0.111667	0.0286822
															R107A	18.99	14.82	17.86	18.68	16.09	16.34	17.13	1.63932

## Sheet: Figure 3c
Replicates of MST. MST replicates with 3'-Cy5 labelled Ext RNA to WT, and des_mutants. Shown are raw thermophoresis curves from three biological replicates each measurred as technical duplicates.Blue and red column-bars indicate regions chosen as Fcold and Fhot. Raw fluorescence data were normalized after baseline correction to response amplitude to obtain fraction bound as shown below.
														Affinity to EXT	Biological N1		Biological N2		Biological N3		Mean	Standard deviation
															n1	n2	n3	n4	n5	n6	KD	Error
														WT	0.304	0.328	0.281	0.417	0.352	0.323	0.334167	0.0470719
														R107A	18.99	14.82	17.86	18.68	16.09	16.34	17.13	1.63932
														Y109A	8.57	7.93	8.09	7.09	6.82	10.56	8.17667	1.33602

## Sheet: Figure 4b
Replicates from nanoDSF: Thermal melting of NTD A) nat_mutants and B) des_mutants from nano differential scanning fluorimetry. Raw fluorescence at 330 nm is shown with fits from equlibrium two state model from Moltenprot webserver. Raw values are shown as black circles and fit line in red. Shown are data from three biological replicates each measurred as technical duplicates.
																Biological N1		Biological N2		Biological N3		Mean	Standard deviation
															Mutant	n1	n2	n3	n4	n5	n6
															WT	50.2	50.2	49.5	49.4	50.3	50.2	49.9667	0.387251
															D63G	49.4	49.5	48.5	48.6	49.5	49.4	49.15	0.452125
															A119S	49	49.1	48.5	48.4	49.1	49.2	48.8833	0.338365
															W108G	24.4	23.8	24.5	24.2	23.6	24.1	24.1	0.314643
															F171G	38.7	38.9	39	39.3	40	40.6	39.4167	0.64948
															Q58I	44.8	44.9	44.7	44.7	44.8	44.8	44.7833	0.0748455
															S105I	49.5	49.4	48.7	48.7	49.6	49.4	49.2167	0.383321

## Sheet: Figure 5a
Replicates of MST. MST replicates of WT, and des_mutants to 3'-Cy5 labelled Ext RNA in A) and 3'-Cy5 labelled SL4 RNA in B) respectively. Shown are raw thermophoresis curves from three biological replicates each measurred as technical duplicates.Blue and red column-bars indicate regions chosen as Fcold and Fhot. Raw fluorescence data were normalized after baseline correction to response amplitude…
	Affinity to EXT	Biological N1		Biological N2		Biological N3		Mean	Standard deviation					Affinity to SL4	Biological N1		Biological N2		Biological N3		Mean	Standard deviation
		n1	n2	n3	n4	n5	n6	KD	Error						n1	n2	n3	n4	n5	n6	KD	Error
	WT	0.304	0.328	0.281	0.417	0.352	0.323	0.334167	0.0470719					WT	11.47	14.16	12.36	13.8	15.19	17.8	14.13	2.23208
	Q58I	1.12	1.72	2.33	1.83	1.08	1.09	1.52833	0.515807					Q58I	8.35	7.19	6.38	9.49	10.86	9.76	8.67167	1.68484
	S105I	1.13	1.31	1.28	1.21	1.36	1.39	1.28	0.0967471					S105I	9.16	5.25	5.26	7.39	6.46	6.7	6.70333	1.46706
	R107A	18.99	14.82	17.86	18.68	16.09	16.34	17.13	1.63932					R107A	59.76	52.23	66.95	57.13	64.38	58.35	59.8	5.26568

## Sheet: Figure 5b and 5c
										Replicate data point calculation for Main Text Figure 5b
																				Bar plot and error calculation for Main Text Figure 5b
Affinity to EXT	Biological N1		Biological N2		Biological N3		Mean	Standard deviation		Reduced affinity of replicates to EXT		Biological N1		Biological N2		Biological N3					Reduced affinity of Mean to EXT	Fractional error (FE)
	n1	n2	n3	n4	n5	n6	KD	Error				n1	n2	n3	n4	n5	n6						Standard error (SE)
WT	0.304	0.328	0.281	0.417	0.352	0.323	0.334167	0.0470719			WT	0.909726	0.981546	0.840898	1.24788	1.05337	0.966584			WT	1	0.140864	0.199211
Q58I	1.12	1.72	2.33	1.83	1.08	1.09	1.52833	0.515807			Q58I	3.35162	5.14713	6.97257	5.47631	3.23192	3.26185			Q58I	4.57357	0.337496	1.67261
S105I	1.13	1.31	1.28	1.21	1.36	1.39	1.28	0.0967471			S105I	3.38155	3.9202	3.83042	3.62095	4.06983	4.1596			S105I	3.83042	0.0755837	0.612334
Affinity to SL4	Biological N1		Biological N2		Biological N3		Mean	Standard deviation		Reduced affinity of replicates to SL4		Biological N1		Biological N2		Biological N3					Reduced affinity of Mean to SL4	Fractional error (FE)
	n1	n2	n3	n4	n5	n6	KD	Error				n1	n2	n3	n4	n5	n6
WT	11.47	14.16	12.36	13.8	15.19	17.8	14.13	2.23208			WT	0.811748	1.00212	0.874735	0.976645	1.07502	1.25973			WT	1	0.157967
Q58I	8.35	7.19	6.38	9.49	10.86	9.76	8.67167	1.68484			Q58I	0.590941	0.508846	0.451522	0.671621	0.768577	0.690729			Q58I	0.613706	0.194293
S105I	9.16	5.25	5.26	7.39	6.46	6.7	6.70333	1.46706			S105I	0.648266	0.37155	0.372258	0.523001	0.457183	0.474168			S105I	0.474404	0.218855
										Replicate data point calculation for Main Text Figure 5c
																				Bar plot and error calculation for Main Text Figure 5c
										Apparent specificity of replicates		Biological N1		Biological N2		Biological N3					Apparent specificity of Mean
												n1	n2	n3	n4	n5	n6						Standard error (SE)
											WT	34.3242	42.3741	36.9875	41.2968	45.4564	53.2668			WT	42.2843		8.94951
											Q58I	5.46347	4.70447	4.17448	6.20938	7.10578	6.38604			Q58I	5.67394		2.20958
											S105I	7.15625	4.10156	4.10938	5.77344	5.04688	5.23438			S105I	5.23698		1.21257

## Sheet: Supplementary Figure 7b
Replicates from nanoDSF: Thermal melting of NTD A) nat_mutants and B) des_mutants from nano differential scanning fluorimetry. Raw fluorescence at 330 nm is shown with fits from equlibrium two state model from Moltenprot webserver. Raw values are shown as black circles and fit line in red. Shown are data from three biological replicates each measurred as technical duplicates.
																Biological N1		Biological N2		Biological N3		Mean	Standard deviation
															Mutant	n1	n2	n3	n4	n5	n6
															WT	50.2	50.2	49.5	49.4	50.3	50.2	49.9667	0.387251
															D63G	49.4	49.5	48.5	48.6	49.5	49.4	49.15	0.452125
															P67S	48.2	48.1	48.2	48.3	48.2	48.1	48.1833	0.0748455
															P80R	49.7	49.7	49.3	49	49.7	49.6	49.5	0.273252
															A119S	49	49.1	48.5	48.4	49.1	49.2	48.8833	0.338365
															E136D	49.6	49.6	49.5	49.4	49.8	49.5	49.5667	0.135674
															P151S	47.5	47.4	47.2	47.1	47.5	47.5	47.3667	0.162845
															Q58I	44.8	44.9	44.7	44.7	44.8	44.8	44.7833	0.0748455
															S105I	49.5	49.4	48.7	48.7	49.6	49.4	49.2167	0.383321
															Y109A	43	42.9	41.8	41.8	41	41	41.9167	0.704148
															R107A	49.4	49.3	48.7	48.6	49.3	49.5	49.1333	0.360658
															W108G	24.4	23.8	24.5	24.2	23.6	24.1	24.1	0.314643
															F171G	38.7	38.9	39	39.3	40	40.6	39.4167	0.64948

## Sheet: Supplementary Figure 11c
Fluorescent EMSAs. EMSAs of NTD WT and des_mutants with SL4 RNA. 3' Cy5 fluorescently labelled SL4 RNA was titrated with increasing concentration of proteins (shown below).

## Sheet: Plasmids
List of all protein construct plasmids.
#	Construct Name	Affinity Purficcation Tag	Solubility Tag	Protease cleavage site for N-terminal tag removal	additional aminoacids after TEV clevage	N-terminal boundary	C-terminal boundary	PMID	Uniprot
1	NTD_D63G	6x His	Thioredoxin	TEV	G	44	180	33264373	P0DTC9
2	NTD_P67S	6x His	Thioredoxin	TEV	G	44	180	33264373	P0DTC9
3	NTD_P80R	6x His	Thioredoxin	TEV	G	44	180	33264373	P0DTC9
4	NTD_A119S	6x His	Thioredoxin	TEV	G	44	180	33264373	P0DTC9
5	NTD_E136D	6x His	Thioredoxin	TEV	G	44	180	33264373	P0DTC9
6	NTD_P151S	6x His	Thioredoxin	TEV	G	44	180	33264373	P0DTC9
7	NTD_Q58I	6x His	Thioredoxin	TEV	G	44	180	33264373	P0DTC9
8	NTD_S105I	6x His	Thioredoxin	TEV	G	44	180	33264373	P0DTC9
9	NTD_Y109A	6x His	Thioredoxin	TEV	G	44	180	33264373	P0DTC9
10	NTD_R107A	6x His	Thioredoxin	TEV	G	44	180	33264373	P0DTC9
11	NTD_W108G	6x His	Thioredoxin	TEV	G	44	180	33264373	P0DTC9
12	NTD_F171G	6x His	Thioredoxin	TEV	G	44	180	33264373	P0DTC9
13	D63Gxtal	6x His	Thioredoxin	TEV	GS	41	174	32363136	P0DTC9
14	P67Sxtal	6x His	Thioredoxin	TEV	GS	41	174	32363136	P0DTC9
15	P80Rxtal	6x His	Thioredoxin	TEV	GS	41	174	32363136	P0DTC9
16	A119Sxtal	6x His	Thioredoxin	TEV	GS	41	174	32363136	P0DTC9
17	E136Dxtal	6x His	Thioredoxin	TEV	GS	41	174	32363136	P0DTC9
18	P151Sxtal	6x His	Thioredoxin	TEV	GS	41	174	32363136	P0DTC9
19	Q58Ixtal	6x His	Thioredoxin	TEV	GS	41	174	32363136	P0DTC9
20	S105Ixtal	6x His	Thioredoxin	TEV	GS	41	174	32363136	P0DTC9
21	Y109Axtal	6x His	Thioredoxin	TEV	GS	41	174	32363136	P0DTC9
22	W108Gxtal	6x His	Thioredoxin	TEV	GS	41	174	32363136	P0DTC9
23	F171Gxtal	6x His	Thioredoxin	TEV	GS	41	174	32363136	P0DTC9
List of all plasmids used as template in RNA in vitro transcription
#	Construct Name	5' non-natural bases	3' non-natural bases	5' genomic boundary	3' genomic boundary	Restricition site for plasmid linearization		Ribozyme for uniform 3' end		NCBI
1	pHDV-SL4ext	gg	-	83	149	HindIII		Hepatitis delta virus ribozyme		NC_045512.2
2	pHDV-SL4	gg	cc	86	125	HindIII		Hepatitis delta virus ribozyme		NC_045512.3
3	pHDV-Ext	gg	-	129	148	HindIII		Hepatitis delta virus ribozyme		NC_045512.4
